# Supplementary material for: Characterisation of age and polarity at onset in bipolar disorder
Source: Br J Psychiatry. 2021 Dec;219(6):659–69. doi: 10.1192/bjp.2021.102 (PMC8636611; doi:10.1192/bjp.2021.102)
Supplement: Supplementary file 1 [file S0007125021001021sup001.zip]

Archive with 5 entries (5 files):
- S0007125021001021sup001.docx
- S0007125021001021sup002.xlsx
- S0007125021001021sup003.xlsx
- S0007125021001021sup004.pdf
- S0007125021001021sup005.docx
